# Supplementary material for: Validation of the Chinese Version of the Body Image Flexibility and Inflexibility Scale among Chinese College Students
Source: Behav Sci (Basel). 2024 Oct 8;14(10):910. doi: 10.3390/bs14100910 (PMC11504571; doi:10.3390/bs14100910)
Supplement: Supplementary file 1 [file behavsci-14-00910-s001.zip]

Archive with 1 entries (1 files):
- behavsci-3193937-supplementary.pdf
